# Supplementary material for: Effect of Three Bakery Products Formulated with High-Amylose Wheat Flour on Post-Prandial Glycaemia in Healthy Volunteers
Source: Foods. 2023 Jan 9;12(2):319. doi: 10.3390/foods12020319 (PMC9857412; doi:10.3390/foods12020319)
Supplement: Supplementary file 1 [file foods-12-00319-s001.zip]

Archive with 1 entries (1 files):
- foods-2141656-supplementary.pdf
